# Supplementary material for: A Higher Charlson Comorbidity Index Is a Risk Factor for Hip Fracture in Older Adults During Low-Temperature Periods: A Cross-Sectional Study
Source: Medicina (Kaunas). 2024 Nov 28;60(12):1962. doi: 10.3390/medicina60121962 (PMC11677170; doi:10.3390/medicina60121962)
Supplement: Supplementary file 1 [file medicina-60-01962-s001.zip]

Archive with 1 entries (1 files):
- medicina-3292583-supplementary.pdf
